# Supplementary material for: High-density linkage map construction in an autotetraploid blueberry population and detection of quantitative trait loci for anthocyanin content
Source: Front Plant Sci. 2022 Sep 23;13:965397. doi: 10.3389/fpls.2022.965397 (PMC9555082; doi:10.3389/fpls.2022.965397)
Supplement: Supplementary Table 1 — Phenotypic data collected in 2019 and 2020 in “Hortblue Petite” × “Nui” population. Anthocyanin concentrations are reported for the two parents, as well as minimum and maximum values for the offspring. Values for four harvest traits are also reported for 2020. [file Table_1.XLSX]

## Sheet: Suppl. Table 1
	2019				2020
Trait	'Hortblue Petite'	'Nui'	MIN offspring	MAX offspring	'Hortblue Petite'	'Nui'	MIN offspring	MAX offspring
Anthocyanin (ug/g)
Cyanidin 3-(6-acetyl)galactoside	68.5	4	0	91.5	93.9	3	0	164.5
Cyanidin 3-(6-acetyl)glucoside	3.5	60.9	0	113.3	7.5	50.4	0	186.7
Cyanidin 3-arabinoside	87.7	46.3	4.6	110.3	90.4	56.6	9.3	191.9
Cyanidin 3-galactoside	130.4	47.5	0	248.1	142.9	49.9	9.5	236.5
Cyanidin 3-glucoside	0	66	1.4	82	0	55.4	0	104.1
Delphinidin 3-(6-acetyl)galactoside	140.6	6.7	0	341.4	159.9	6.4	0	397.6
Delphinidin 3-(6-acetyl)glucoside	4.1	78.6	0	221.6	125.4	60.5	0	320.5
Delphinidin 3-arabinoside	158.2	162.7	49.9	305.8	199.7	152.9	62.7	480.4
Delphinidin 3-galactoside	227.6	140.5	55.6	454.9	226.2	132.5	0	455.7
Delphinidin 3-glucoside	5.6	219.2	0	218.3	0	190.4	0	342.8
Malvidin 3-(6-acetyl)galactoside	185.7	10	0	697.1	736.9	13.6	0	902.8
Malvidin 3-(6-acetyl)glucoside	194	172.2	0	611.2	38.5	215.5	0	924
Malvidin 3-arabinoside	141.3	223.1	0	464.8	550.8	346.4	157.5	716.8
Malvidin 3-galactoside	157.1	201.6	0	818.9	373.2	368.2	44.9	1003.6
Malvidin 3-glucoside	2	498	4.9	552.5	0	654.3	0	721.8
Peonidin 3-(6-acetyl)galactoside	30.7	1.9	0	72.4	160.8	3.1	0	191.5
Peonidin 3-(6-acetyl)glucoside	2.6	56	0	129.4	13.5	72	0	296.1
Peonidin 3-arabinoside	22.9	17.5	1.6	44.8	74.7	32.5	0	133.4
Peonidin 3-galactoside	30.1	24	2.2	190.3	83.6	41.9	4.6	256.1
Peonidin 3-glucoside	1.5	62.1	0	94.6	0	93	0	171.6
Petunidin 3-(6-acetyl)galactoside	82.5	3.4	0	212	161.4	4	0	322.7
Petunidin 3-(6-acetyl)glucoside	2.1	82.8	0	261.7	0	81.6	0	364.9
Petunidin 3-arabinoside	96.5	93.6	0	188	179.2	111.5	48.6	355.1
Petunidin 3-galactoside	128.1	96.2	30.2	272.3	188	110.3	0	400.6
Petunidin 3-glucoside	3.9	235.1	0	206.5	0	221.7	0	338.8
Total Cyanidins	290.1	224.7	28.7	503.3	334.7	215.3	56.8	748.1
Total Delphinidins	536.1	607.7	181.6	1305	711.2	542.7	161.2	1897.4
Total Malvidins	680.1	1104.9	202.3	2245.2	1699.4	1598	535	3163.2
Total Peonidins	87.8	161.5	18.8	292.2	332.6	242.5	55.7	664.5
Total Petunidins	313.1	511.1	144.6	923.9	528.6	529.1	118.1	1669.4
Total (6-acetyl)galactosides	508	26	0	1287.8	1312.9	30.1	0	1669.6
Total (6-acetyl)glucosides	206.3	450.5	0	1179	184.9	480	0	1730.7
Total 3-arabinosides	506.6	543.2	184.1	908.7	1094.8	699.9	292.8	1628.3
Total 3-galactosides	673.3	509.8	139.4	1419.5	1013.9	702.8	128	2253.3
Total 3-glucosides	13	1080.4	16.5	1050	0	1214.8	21.8	1544.6
Total anthocyanin	1907.2	2609.9	925.8	4724.9	3606.5	3127.6	1092.2	6967.9
Harvest traits
Fruit weight (g)	--	--	--	--	0.61	1.49	0.15	2.77
Bush maturity (% blue)	--	--	--	--	95	50	40	100
Average diameter (mm)	--	--	--	--	10.48	15.03	5.47	18.16
Harvest date (Julian days)	--	--	--	--	168	165	150	176

## Sheet: Suppl. Table 2
	2019						2020						EMMEANs
Trait	LG	Peak position (cM)	LOD	LOD threshold (p=0.05)	PVE single QTL (%)	PVE all QTLs (%)	LG	Peak position (cM)	LOD	LOD threshold (p=0.05)	PVE single QTL (%)	PVE all QTLs (%)	LG	Peak position (cM)	LOD	LOD threshold (p=0.05)	PVE single QTL (%)	PVE all QTLs (%)
Cyanidin 3-(6-acetyl)galactoside	2	108	21.4	6.1	52.6	--	2	112	19.9	6.1	51	--	2	112	23.3	6.1	59.1	--
Cyanidin 3-(6-acetyl)glucoside	2	107	17.1	6.3	44.9	62.6	2	107	14.7	6.2	41	58.3	2	107	15.8	6.1	45.4	66.1
	4	132	8.6	6.3	25.9		4	130	8.1	6.2	25.2		4	131	8.4	6.1	27.5
	--	--	--	--	--		7	123	6.2	6.2	20.1		7	123	7	6.1	23.5
Cyanidin 3-arabinoside	--	--	--	--	--	--	--	--	--	--	--	--	--	--	--	--	--	--
Cyanidin 3-galactoside	--	--	--	--	--	--	--	--	--	--	--	--	2	108	6.2	6.1	21.1	56.1
	4	127	7	6	21.7		4	136	7	6.1	22.3		4	131	8.8	6.1	28.7
	--	--	--	--	--		--	--	--	--	--		9	9	7.1	6.2	15.4
Cyanidin 3-glucoside	--	--	--	--	--	39.4	--	--	--	--	--	--	2	107	6.6	6.2	13.5	46
	4	129	8.8	6.3	26.3		4	129	7.8	6	24.4		4	129	8.9	6.2	28.9
	8	7	6.6	6.3	20.5		--	--	--	--	--		--	--	--	--	--
Delphinidin 3-(6-acetyl)galactoside	2	108	18.9	6.1	48.3	--	2	114	21.3	6.1	53.6	--	2	114	22.7	6.3	58.1	67.5
	--	--	--	--	--	--	--	--	--	--	--		9	117	6.2	5.9	9.8
Delphinidin 3-(6-acetyl)glucoside	2	107	18.9	6.1	48.3	60.3	2	107	13.5	6.1	38.5	66.9	2	107	15.5	6.1	44.9	66
	4	136	6.9	6.1	21.3		4	128	6.5	6.1	20.9		4	136	6.4	6.1	21.9
	--	--	--	--	--		7	37	6.6	6.1	21.2		7	91	6.4	6.1	21.7
	--	--	--	--	--		12	104	6.5	6.1	20.8		12	106	6.8	6.1	22.8
Delphinidin 3-arabinoside	4	126	6.3	6	19.8	--	--	--	--	--	--	--	--	--	--	--	--	--
Delphinidin 3-galactoside	4	127	8	6	24.3	--	4	130	6.9	6.1	22	47.2	4	130	8.2	6.2	27	52.7
	--	--	--	--	--		7	124	6.4	6.1	20.4		7	124	7.1	6.2	23.9
	--	--	--	--	--		8	60	6.7	6.1	17.8		8	63	6.4	6.2	18.2
Delphinidin 3-glucoside	4	129	13.3	6.2	37.3	--	4	135	6.7	6.2	21.3	--	4	129	10.9	6.2	34.1	--
Malvidin 3-(6-acetyl)galactoside	2	108	22.7	5.9	54.7	64.1	2	112	32.9	6.1	69.3	--	2	108	31.3	6	70	--
	4	130	6.1	6	8.5		--	--	--	--	--		--	--	--	--	--
Malvidin 3-(6-acetyl)glucoside	2	107	20.4	6.2	50.9	65.2	2	107	20.5	6.1	52.1	71.2	2	107	20.4	6.1	54.3	73.9
	4	135	7.1	6.2	21.9		4	127	10.5	6.1	31.4		4	131	9.1	6.1	29.4
	7	123	6.8	6.2	21		7	123	6.5	6.1	20.9		7	123	8.1	6.1	26.6
Malvidin 3-arabinoside	4	128	8.4	6	25.3	--	--	--	--	--	--	--	4	131	7.8	6.1	26	--
Malvidin 3-galactoside	2	107	9.4	6	28	38.7	2	108	14.4	6.2	40.5	55.2	2	107	14.8	6.2	43.4	57.6
	4	131	6	6	18.9		4	130	9.4	6.2	28.6		4	131	8.8	6.2	28.7
Malvidin 3-glucoside	2	108	9.1	6.1	27.3	40.2	2	112	9.1	5.9	27.9	52.6	2	113	10.9	6	34.1	58.3
	--	--	--	--	--		4	123	8.4	5.9	26.1		4	129	7.4	6	24.6
	8	31	6.3	6.1	19.7		--	--	--	--	--		--	--	--	--	--
Peonidin 3-(6-acetyl)galactoside	2	108	20.8	6.1	51.5	--	2	112	23.4	6.1	56.9	66.9	2	108	24.6	6.1	61	--
	--	--	--	--	--		3	57	6.9	6.1	5.6		--	--	--	--	--
Peonidin 3-(6-acetyl)glucoside	2	105	13.7	6	40.6	50.9	2	107	14.9	6	41.5	60.3	2	107	15.3	6.1	44.5	64.4
	4	132	7	6	8.7		4	131	9.4	6	28.7		4	131	8.4	6.1	27.7
	--	--	--	--	--		7	123	6.4	6	20.6		7	123	7.3	6.1	24.6
Peonidin 3-arabinoside	4	128	6.9	6	21.5	--	--	--	--	--	--	--	4	138	7.8	6	26	--
Peonidin 3-galactoside	2	113	7.5	5.5	23.1	--	2	109	10.5	5.9	31.5	69.3	2	109	11.5	5.9	35.7	51.9
	--	--	--	--	--		3	143	6.3	6.1	9.2		--	--	--	--	--
	--	--	--	--	--		4	136	9.1	5.9	28		4	138	8.9	5.9	28.9
	--	--	--	--	--		9	0	7.1	6.2	12.3		--	--	--	--	--
Peonidin 3-glucoside	1	10	6.8	6	14.7	51.9	--	--	--	--	--	48.6	--	--	--	--	--	52.3
	2	108	7.5	6.2	23.1		2	108	11.3	6	33.4		2	108	11.2	6.2	35
	4	120	7.1	6	4.2		4	123	6.7	6.2	15.4		4	124	7.2	6.2	15
	8	15	6.4	6.2	20		--	--	--	--	--		--	--	--	--	--
Petunidin 3-(6-acetyl)galactoside	2	108	21.2	6.1	52.3	--	2	112	23.5	6.1	57.1	--	2	114	25	6.2	61.6	--
Petunidin 3-(6-acetyl)glucoside	2	108	21.5	6.1	52.7	65.7	2	104	13.6	6.3	38.7	65.8	2	107	16.5	6.1	46.8	69.5
	4	136	7	6.1	21.6		4	128	7.9	6.3	24.8		4	135	7	6.1	23.6
	--	--	--	--	--		7	91	6.6	6.3	21.1		7	91	6.5	6.1	22.2
	12	106	6.3	6.1	19.6		12	104	7.3	6.3	23		12	104	7.8	6.1	25.8
Petunidin 3-arabinoside	4	126	9.3	6.2	27.6	--	--	--	--	--	--	--	--	--	--	--	--	--
Petunidin 3-galactoside	2	102	7.5	6	22.8	43.8	2	112	6.7	6	21.4	40.7	2	107	7.4	6.1	24.6	48.3
	4	131	10.5	6	30.6		4	130	9.9	6	30		4	130	12	6.1	36.8
Petunidin 3-glucoside	2	107	6.8	6.2	13.9	52.9	--	--	--	--	--	--	--	--	--	--	--	--
	4	129	14.2	6.1	39		4	129	7.7	6.2	24.1		4	129	11.7	6.2	36.1
Total Cyanidins	--	--	--	--	--	--	--	--	--	--	--	--	--	--	--	--	--	--
Total Delphinidins	--	--	--	--	--	--	--	--	--	--	--	--	--	--	--	--	--	--
Total Malvidins	--	--	--	--	--	--	2	119	7	6.2	22.4	--	2	115	8.2	6.1	27.1	--
Total Peonidins	--	--	--	--	--	--	--	--	--	--	--	--	--	--	--	--	--	--
Total Petunidins	2	104	7	6.1	21.7	--	--	--	--	--	--	--	--	--	--	--	--	--
Total (6-acetyl)galactosides	2	108	23.7	6.1	56.3	66.1	2	112	32	6.1	68.3	--	2	108	30.6	6.2	69.1	--
	4	130	6.7	6	8.6		--	--	--	--	--		--	--	--	--	--
Total (6-acetyl)glucosides	2	107	21.9	6.2	53.5	69.3	2	107	19.6	6.1	50.5	71.7	2	107	20.1	6.1	53.8	74.4
	4	131	7.6	6.2	23.4		4	127	10.1	6.1	30.5		4	131	8.8	6.1	28.5
	7	123	6.3	6.2	19.6		7	123	6.2	6.1	20		7	123	7.5	6.1	25
	--	--	--	--	--		12	104	6.3	6.1	20.3		12	106	6.3	6.1	21.4
Total 3-arabinosides	4	127	11	6.1	31.8	--	--	--	--	--	--	--	4	131	7.9	6.3	26.3	--
Total 3-galactosides	2	107	9.1	6	9	33.9	2	108	10.1	6.1	30.4	61.2	2	108	11.3	6.1	35.3	56.8
	4	131	10.1	6	28		4	130	10.8	6.1	32.2		4	131	12.1	6.1	37.1
	--	--	--	--	--		9	11	6.6	6.1	10.3		--	--	--	--	--
Total 3-glucosides	2	108	6.4	6.2	20	58	2	107	8.4	6.1	17.2	46.6	2	113	7	6.2	23.5	55
	4	129	10.1	6.2	29.7		4	129	8.5	6	26.2		4	129	9.8	6.2	31.3
	8	32	6.5	6.2	20.3		--	--	--	--	--		--	--	--	--	--
Total anthocyanin	2	104	7.1	6	21.8	--	--	--	--	--	--	--	2	116	7.1	6.1	23.7	--
PC1	2	108	34.9	6.2	70.4	--	2	112	41.5	6.2	77.53	--	NA	NA	NA	NA	NA	NA
PC2	4	128	8.7	6	26.2	--	--	--	--	--	--	--	NA	NA	NA	NA	NA	NA

## Sheet: Suppl. Table 3
		2019			2020			EMMEANs
	Trait	Homologue	Contribution	Gene action	Homologue	Contribution	Gene action	Homologue	Contribution	Gene action
LG2	Cyanidin 3-(6-acetyl)galactoside	H3	positive	additive	H3	positive	additive	H3	positive	additive
	Cyanidin 3-(6-acetyl)glucoside	H3 x H6	positive	additive	H3	positive	additive	H3	positive	additive
	Cyanidin 3-galactoside	--	--	--	--	--	--	H3 x H5H6	negative	additive
	Cyanidin 3-glucoside	--	--	--	--	--	--	H3 x H6	negative	dominant
	Delphinidin 3-(6-acetyl)galactoside	H3	positive	additive	H3	positive	additive	H3	positive	additive
	Delphinidin 3-(6-acetyl)glucoside	H3	positive	additive	H3	positive	additive	H3	positive	additive
	Malvidin 3-(6-acetyl)galactoside	H3	positive	additive	H3	positive	additive	H3	positive	additive
	Malvidin 3-(6-acetyl)glucoside	H3	positive	additive	H3	positive	additive	H3	positive	additive
	Malvidin 3-galactoside	H3	negative	additive	H3	negative	additive	H3	negative	additive
	Malvidin 3-glucoside	H3	negative	additive	H3	negative	additive	H3	negative	additive
	Peonidin 3-(6-acetyl)galactoside	H3	positive	additive	H3	positive	additive	H3	positive	additive
	Peonidin 3-(6-acetyl)glucoside	H3	positive	additive	H3	positive	additive	H3	positive	additive
	Peonidin 3-galactoside	H3 x H5	negative	dominant	H3 x H5H6	negative	additive	H3 x H5H6	negative	additive
	Peonidin 3-glucoside	H3	negative	additive	H3	negative	additive	H3	negative	additive
	Petunidin 3-(6-acetyl)galactoside	H3	positive	additive	H3	positive	additive	H3	positive	additive
	Petunidin 3-(6-acetyl)glucoside	H3	positive	additive	H3	positive	additive	H3	positive	additive
	Petunidin 3-galactoside	H3 x H5	negative	additive	H3	negative	additive	H3 x H5H6H7	mixed	additive
	Petunidin 3-glucoside	H3H4	negative	dominant	--	--	--	--	--	--
	Total Malvidins	--	--	--	H3 x H8	positive	dominant	H3	positive	additive
	Total Petunidins	H1H3	positive	additive	--	--	--	--	--	--
	Total (6-acetyl)galactosides	H3	positive	additive	H3	positive	additive	H3	positive	additive
	Total (6-acetyl)glucosides	H3	positive	additive	H3	positive	additive	H3	positive	additive
	Total 3-galactosides	H3 x H5H6	negative	additive	H3	negative	additive	H3	negative	additive
	Total 3-glucosides	H1H2	positive	additive	H3	negative	additive	H3	negative	additive
	Total anthocyanin	H1H3	positive	additive	--	--	--	H3	positive	additive
	PC1	H3	negative	additive	H3	positive	additive	--	--	--
LG4	Cyanidin 3-(6-acetyl)glucoside	--	--	--	H5H6	positive	additive	H5H6	positive	additive
	Cyanidin 3-galactoside	H5H6	negative	additive	H3 x H5H6	negative	additive	H3 x H5H6	negative	additive
	Cyanidin 3-glucoside	H5H6	positive	dominant	H5H6	positive	dominant	H5H6	positive	dominant
	Delphinidin 3-(6-acetyl)glucoside	H5H6	positive	additive	H5H6	positive	additive	H5H6	positive	additive
	Delphinidin 3-arabinoside	H3H4 x H5	negative	additive	--	--	--	--	--	--
	Delphinidin 3-galactoside	H5H6	negative	additive	H1H3 x H6	negative	additive	H3 x H5H6	negative	additive
	Delphinidin 3-glucoside	H5H6	positive	dominant	H5	positive	additive	H5H6	positive	additive
	Malvidin 3-(6-acetyl)galactoside	H5	negative	additive	--	--	--	--	--	--
	Malvidin 3-(6-acetyl)glucoside	H5H6	positive	additive	H5H6	positive	additive	H5H6	positive	additive
	Malvidin 3-arabinoside	H4 x H5H6	negative	additive	--	--	--	H3H4 x H5H6	negative	additive
	Malvidin 3-galactoside	H5H6	negative	additive	H4 x H7H8	positive	additive	H4 x H7H8	positive	additive
	Malvidin 3-glucoside	--	--	--	H4 x H5H6	positive	additive	H5H6	positive	dominant
	Peonidin 3-(6-acetyl)glucoside	H1H3 x H5H6	positive	additive	H5H6	positive	additive	H5H6	positive	additive
	Peonidin 3-arabinoside	H1 x H7H8	positive	additive	--	--	--	H3 x H5H6	negative	additive
	Peonidin 3-galactoside	--	--	--	H4 x H7H8	positive	additive	H3 x H5H6	negative	additive
	Peonidin 3-glucoside	H5H6	positive	dominant	H5H6	positive	dominant	H5H6	positive	dominant
	Petunidin 3-(6-acetyl)glucoside	H5H6	positive	additive	H5H6	positive	additive	H5H6	positive	additive
	Petunidin 3-arabinoside	H1H2 x H8	positive	additive	--	--	--	--	--	--
	Petunidin 3-galactoside	H4 x H7H8	positive	additive	H4 x H7H8	positive	additive	H4 x H7H8	positive	additive
	Petunidin 3-glucoside	H5H6	positive	dominant	H5H6	positive	additive	H5H6	positive	dominant
	Total (6-acetyl)galactosides	H5	negative	additive	--	--	--	--	--	--
	Total (6-acetyl)glucosides	H5H6	positive	additive	H5H6	positive	additive	H5H6	positive	additive
	Total 3-arabinosides	H3H4 x H5H6	negative	additive	--	--	--	H3H4 x H5H6	negative	additive
	Total 3-galactosides	H5H6	negative	additive	H4 x H7H8	positive	additive	H4 x H7H8	positive	additive
	Total 3-glucosides	H5H6	positive	dominant	H5H6	positive	dominant	H5H6	positive	dominant
	PC2	H5H6	negative	additive	--	--	--	NA	NA	NA

## Sheet: Suppl. Table 4
Gene ID	Scaffold	Type	Start (bp)	end (bp)	Function	Category
Chr 2:8-11MB
Vcev1_p0.Chr2.03323	seq-0-002	mRNA	8044944	8047488	araport11 NAD(P)-binding Rossmann-fold superfamily protein	DFR (Dihydroflavonol 4-reductase)
Vcev1_p0.Chr2.03364	seq-0-002	mRNA	8779977	8786550	RNA biosynthesis.transcriptional regulation.MYB transcription factor superfamily.transcription factor (GARP)	MYB
Vcev1_p0.Chr02.03371	seq-0-002	mRNA	8893950	8896315	Acetyl-CoA-benzylalcohol acetyltransferase	acetyltransferase
Vcev1_p0.Chr02.03383	seq-0-002	mRNA	9049620	9051622	araport11 HXXXD-type acyl-transferase family protein	acetyltransferase
Chr 4:57-61MB
Vcev1_p0.Chr4.11853	seq-0-004	mRNA	57174184	57179345	Lipid metabolism.glycerolipid biosynthesis.phosphatidate.plastidial phosphatidate biosynthesis.lysophosphatidate acyltransferase (ATS2)	acetyltransferase
Vcev1_p0.Chr4.11857	seq-0-004	mRNA	57226067	57231874	Lipid metabolism.glycerolipid biosynthesis.phosphatidate.plastidial phosphatidate biosynthesis.lysophosphatidate acyltransferase (ATS2)	acetyltransferase
Vcev1_p0.Chr4.11864	seq-0-004	mRNA	57322301	57322768	Shikimate O-hydroxycinnamoyltransferase OS=Nicotiana tabacum	other transferase
Vcev1_p0.Chr4.11866	seq-0-004	mRNA	57352519	57354692	Shikimate O-hydroxycinnamoyltransferase OS=Nicotiana tabacum	other transferase
Vcev1_p0.Chr4.11869	seq-0-004	mRNA	57440551	57441843	araport11 HXXXD-type acyl-transferase family protein	acetyltransferase
Vcev1_p0.Chr4.11875	seq-0-004	mRNA	57627728	57632718	Cell wall organisation.lignin.monolignol biosynthesis.hydroxycinnamoyl-CoA:quinate/shikimate O-hydroxycinnamoyltransferase (HCT)	other transferase
Vcev1_p0.Chr4.11877	seq-0-004	mRNA	57689647	57691608	Shikimate O-hydroxycinnamoyltransferase OS=Nicotiana tabacum	other transferase
Vcev1_p0.Chr4.11884	seq-0-004	mRNA	57862825	57864430	Spermidine hydroxycinnamoyl transferase OS=Arabidopsis thaliana	other transferase
Vcev1_p0.Chr4.11885	seq-0-004	mRNA	57872255	57874167	Spermidine hydroxycinnamoyl transferase OS=Arabidopsis thaliana	other transferase
Vcev1_p0.Chr4.11886	seq-0-004	mRNA	57880157	57881917	Spermidine hydroxycinnamoyl transferase OS=Arabidopsis thaliana	other transferase
Vcev1_p0.Chr4.11907	seq-0-004	mRNA	58324144	58333074	Chromatin organisation.post-translational histone modification.histone lysine methylation.class-II histone methyltransferase (ASH)	other transferase
Vcev1_p0.Chr4.11916	seq-0-004	mRNA	58783975	58787596	araport11 NAD(P)-binding Rossmann-fold superfamily protein	DFR (Dihydroflavonol 4-reductase)
Vcev1_p0.Chr4.11918	seq-0-004	mRNA	58797465	58801118	araport11 NAD(P)-binding Rossmann-fold superfamily protein	DFR (Dihydroflavonol 4-reductase)
Vcev1_p0.Chr4.11937	seq-0-004	mRNA	59242745	59246839	Protein modification.lipidation.glycophosphatidylinositol (GPI) anchor addition.GPI pre-assembly.mannosyltransferase-III (PIG-B)	other transferase
Vcev1_p0.Chr4.11938	seq-0-004	mRNA	59250404	59256455	araport11 Acyl-CoA N-acyltransferases (NAT) superfamily protein	acetyltransferase
Vcev1_p0.Chr4.11956	seq-0-004	mRNA	59660655	59664277	Probable alpha,alpha-trehalose-phosphate synthase [UDP-forming] 11 OS=Arabidopsis thaliana	other transferase
Vcev1_p0.Chr4.11962	seq-0-004	mRNA	59850745	59854364	Probable alpha,alpha-trehalose-phosphate synthase [UDP-forming] 11 OS=Arabidopsis thaliana	other transferase
Vcev1_p0.Chr4.11986	seq-0-004	mRNA	60391547	60393718	Secondary metabolism.phenolics.flavonoid biosynthesis.flavonol glycosides.flavonol-3-O-rhamnosyltransferase	Secondary metabolism
Vcev1_p0.Chr4.11988	seq-0-004	mRNA	60409221	60411490	Secondary metabolism.phenolics.flavonoid biosynthesis.flavonol glycosides.flavonol-3-O-rhamnosyltransferase	Secondary metabolism
Vcev1_p0.Chr4.11990	seq-0-004	mRNA	60442648	60444128	RNA biosynthesis.transcriptional regulation.MYB transcription factor superfamily.transcription factor (MYB)	MYB
Vcev1_p0.Chr4.11993	seq-0-004	mRNA	60506422	60517850	Coenzyme metabolism.biotin biosynthesis.bifunctional diaminopelargonic acid (DAPA) aminotransferase and dethiobiotin synthetase	other transferase
Vcev1_p0.Chr4.11995	seq-0-004	mRNA	60553145	60554229	Probable xyloglucan endotransglucosylase/hydrolase protein 23 OS=Arabidopsis thaliana	other transferase
Vcev1_p0.Chr4.11996	seq-0-004	mRNA	60563937	60565165	Probable xyloglucan endotransglucosylase/hydrolase protein 23 OS=Arabidopsis thaliana	other transferase
Vcev1_p0.Chr4.11998	seq-0-004	mRNA	60581601	60582829	Probable xyloglucan endotransglucosylase/hydrolase protein 23 OS=Arabidopsis thaliana	other transferase
Vcev1_p0.Chr4.11999	seq-0-004	mRNA	60599504	60600779	Xyloglucan endotransglucosylase/hydrolase 2 OS=Glycine max	other transferase
Vcev1_p0.Chr4.12000	seq-0-004	mRNA	60614889	60616217	Probable xyloglucan endotransglucosylase/hydrolase protein 23 OS=Arabidopsis thaliana	other transferase
Vcev1_p0.Chr4.12002	seq-0-004	mRNA	60634162	60640357	Coenzyme metabolism.prenylquinone biosynthesis.4-hydroxybenzoate biosynthesis.p-coumarate:CoA ligase (4CL)	Secondary metabolism
Vcev1_p0.Chr4.12004	seq-0-004	mRNA	60663129	60664073	araport11 Galactosyltransferase family protein	other transferase
Vcev1_p0.Chr4.12005	seq-0-004	mRNA	60684564	60685768	Probable xyloglucan endotransglucosylase/hydrolase protein 23 OS=Arabidopsis thaliana	other transferase
Vcev1_p0.Chr4.12006	seq-0-004	mRNA	60687503	60688837	Probable xyloglucan endotransglucosylase/hydrolase protein 23 OS=Arabidopsis thaliana	other transferase
Vcev1_p0.Chr4.12020	seq-0-004	mRNA	60916732	60921052	Chromatin organisation.post-translational histone modification.histone lysine methylation.class-I histone methyltransferase activities.PRC2 histone methylation complex.associated protein factors.PRC2-VRN-interacting factor (VIN3/VEL)	other transferase
